# Supplementary material for: Intrinsically Negative Photosensitive Polyimides with Enhanced High-Temperature Dimensional Stability and Optical Transparency for Advanced Optical Applications via Simultaneous Incorporation of Trifluoromethyl and Benzanilide Units: Preparation and Properties
Source: Polymers (Basel). 2022 Sep 7;14(18):3733. doi: 10.3390/polym14183733 (PMC9503198; doi:10.3390/polym14183733)
Supplement: Supplementary file 1 [file polymers-14-03733-s001.zip]

Archive with 1 entries (1 files):
- polymers-1872360-supplementary.pdf
